# Supplementary material for: A Neutrophil Extracellular Traps–Related Signature Predicts Clinical Outcomes and Identifies Immune Landscape in Ovarian Cancer
Source: J Cell Mol Med. 2024 Dec 27;28(24):e70302. doi: 10.1111/jcmm.70302 (PMC11680186; doi:10.1111/jcmm.70302)
Supplement: Supplementary file 1 — Appendix S1: [file JCMM-28-e70302-s001.zip]

Archive with 11 entries (11 files):
- Supplement figure 1.pdf
- Supplement figure 2.docx
- Supplement figure 3.docx
- Supplement figure 4.docx
- Supplement figure 5.pdf
- Supplement figure 6.docx
- Supplement table 1.docx
- Supplement table 2.docx
- Supplement table 3.docx
- Supplement table 4.docx
- Supplement table 5.docx
